# Supplementary material for: Long term delivery of pulsed magnetic fields does not alter visual discrimination learning or dendritic spine density in the mouse CA1 pyramidal or dentate gyrus neurons
Source: F1000Res. 2013 Dec 4;2:180. Originally published 2013 Sep 9. [Version 2] doi: 10.12688/f1000research.2-180.v2 (PMC3938248; doi:10.12688/f1000research.2-180.v2)
Supplement: Behavioural results (% accuracy) and average spine density for all mice — Column 1: Mouse ID Column 2: Genotype (0=ephrin-A2-/-; 1=WT) Column 3: Stimulation condition (1=sham; 2=rTMS) Column 4: Gender (0=female; 1=male); Column 5: Stripe orientation (0=horizontal; 1=vertical) Column 6: Learning phase early (% accuracy) Column 7: Learning phase mid (% accuracy) Column 8: Learning phase late (% accuracy) Column 9: Reverse learning phase early (% accuracy) Column 10: Reverse learning phase mid (% accuracy) Column 11: Reverse learning phase late (% accuracy) Column 12: Dentate gyrus molecular layer, mean spine density per 10 micrometer Column 13: CA1 pyramidal layer, mean spine density per 10 micrometer [file f1000research-2-3188-s0000.tgz]

Archive with 1 entries (1 files):
- Raw_data_for_spines_paper___MP_edited.csv
