# Supplementary material for: Long term delivery of pulsed magnetic fields does not alter visual discrimination learning or dendritic spine density in the mouse CA1 pyramidal or dentate gyrus neurons
Source: F1000Res. 2013 Dec 4;2:180. Originally published 2013 Sep 9. [Version 2] doi: 10.12688/f1000research.2-180.v2 (PMC3938248; doi:10.12688/f1000research.2-180.v2)
Supplement: Behavioural results (% accuracy) and average spine density for all mice — Column 1: Mouse ID Column 2: Genotype (0=ephrin-A2-/-; 1=WT) Column 3: Stimulation condition (1=sham; 2=rTMS) Column 4: Gender (0=female; 1=male); Column 5: Stripe orientation (0=horizontal; 1=vertical) Column 6: Learning phase early (% accuracy) Column 7: Learning phase mid (% accuracy) Column 8: Learning phase late (% accuracy) Column 9: Reverse learning phase early (% accuracy) Column 10: Reverse learning phase mid (% accuracy) Column 11: Reverse learning phase late (% accuracy) Column 12: Dentate gyrus molecular layer, mean spine density per 10 micrometer Column 13: CA1 pyramidal layer, mean spine density per 10 micrometer [file f1000research-2-3188-s0000.tgz › Raw_data_for_spines_paper___MP_edited.csv]

Mouse ID (unblinded)	genotype	stimulation condition	sex	stripe orientation	Learning Phase Early	Learning Phase Mid	Learning Phase Late	Reverse learning Early	Reverse learning Mid	Reverse learning Late	Molecular layer Dentate mean spine density	CA1 pyramidal mean spine density
32	0	1	0	1	45	52.22222222	76.19047619	46.25	46.66666667	65.83333333	4.093162932	4.072
43	0	1	1	1	50	56	71	37.57575758	48.05555556	51.66666667	5.2802263	7.792
44	0	1	1	0	45.23809524	55	71.66666667	46.2962963	47.33333333	64.66666667	5.051371841	6.755
65	0	1	1	1	44.33333333	48.66666667	63.33333333	39.39393939	59.16666667	60.55555556	.	3.711
66	0	1	0	0	48.18181818	52.42424242	74.16666667	39.6969697	61.38888889	64.44444444	3.053925951	3.317
80	1	1	0	1	48.33333333	54.58333333	77.91666667	38.18181818	48.33333333	58.88888889	4.130761497	6.308
82	1	1	0	1	51	57.33333333	70.66666667	42.42424242	51.38888889	66.11111111	5.492987925	6.916
90	1	1	1	0	41.21212121	51.81818182	62.5	35.55555556	57.22222222	65.83333333	4.541541599	.
95	1	1	1	1	46.19047619	54.76190476	73.80952381	42.72727273	51.94444444	65.27777778	4.535645557	6.309
45	0	2	1	1	46.11111111	56.66666667	84.76190476	31.21212121	43.61111111	56.66666667	5.597642548	4.859
54	0	2	0	0	49.44444444	56	72	46.66666667	50.33333333	60.66666667	4.71736602	.
61	0	2	1	0	43.33333333	51.33333333	66	30	61.94444444	59.16666667	.	7.092
68	0	2	0	1	47.91666667	49.58333333	71.25	35.15151515	52.22222222	50	4.36194972	6.744
69	0	2	0	0	47.66666667	53.66666667	74.44444444	37.57575758	64.16666667	65.27777778	.	6.236
83	1	2	0	0	51.25	57.91666667	69.16666667	42.12121212	53.33333333	61.38888889	.	6.572
84	1	2	0	0	50	55	72.85714286	50.3030303	55.55555556	60.83333333	8.34436313	8.253
88	1	2	0	0	40	51.51515152	63.03030303	40.60606061	63.61111111	63.61111111	4.828720724	5.875
93	1	2	1	0	53.63636364	50.3030303	58.78787879	47.57575758	50.27777778	51.38888889	5.425748938	7.206
97	1	2	1	0	47.27272727	47.27272727	61.11111111	44.24242424	50	53.05555556	4.13765582	3.798
99	1	2	1	1	48.66666667	54	69.62962963	36.06060606	62.22222222	60	4.966209332	7.532
